# Supplementary material for: Diagnostic implications of lncRNA NORAD in breast cancer
Source: Sci Rep. 2023 Nov 22;13:20426. doi: 10.1038/s41598-023-47434-9 (PMC10665357; doi:10.1038/s41598-023-47434-9)
Supplement: Supplementary file 1 — Supplementary Table 1. [file 41598_2023_47434_MOESM1_ESM.xlsx]

## Sheet: Sheet1
Supplementary Table 1. Correlation analysis between NORAD and TNM stage
Group1(Mean±std)	Group2(Mean±std)	pvalue (T-test)	pvalue (ANOVA)
T3(6.83±0.73 )	T2(6.90±0.83)	0.38	0.32
T3(6.83±0.73)	T1(6.97±0.76)	0.08
T3(6.83±0.73)	T4(7.00±0.94)	0.3
T2(6.90±0.83)	T1(6.97±0.76)	0.19
T2(6.90±0.83)	T4(7.00±0.94)	0.48
T1(6.97±0.76)	T4(7.00±0.94)	0.83
N1(6.95±0.80)	N0(6.85±0.79)	0.08	0.01
N1(6.95±0.80)	N3(6.82±0.82)	0.2
N1(6.95±0.80)	N2(7.09±0.82)	0.11
N0(6.85±0.79)	N3(6.82±0.82)	0.73
N0(6.85±0.79)	N2(7.09±0.82)	0.0047
N3(6.82±0.82)	N2(7.09±0.82)	0.03
M0(6.95±0.78)	M1(6.86±0.93)	0.64	/
Stage III(6.95±0.83)	Stage II(6.88±0.82)	0.29	0.67
Stage III(6.95±0.83)	Stage I(6.91±0.72)	0.64
Stage III(6.95±0.83)	Stage IV(6.80±0.83)	0.45
Stage II(6.88±0.82)	Stage I(6.91±0.72)	0.62
Stage II(6.88±0.82)	Stage IV(6.80±0.83)	0.67
Stage I(6.91±0.72)	Stage IV(6.80±0.83)	0.57
