# Supplementary material for: Diagnostic implications of lncRNA NORAD in breast cancer
Source: Sci Rep. 2023 Nov 22;13:20426. doi: 10.1038/s41598-023-47434-9 (PMC10665357; doi:10.1038/s41598-023-47434-9)
Supplement: Supplementary file 2 — Supplementary Table 2. [file 41598_2023_47434_MOESM2_ESM.xlsx]

## Sheet: Sheet1
Supplementary Table 2. NORAD expressionin Peripheral Blood and clinicopathological characteristics of BRCA
Index	Sample	Breast	Age>50	Stage.0.1	Size.2cm	T.is.1	N.0	Luminal	NORAD1	NORAD2	NORAD3	NORAD
1	healthy-5	normal	NA	NA	NA	NA	NA	NA	2.46882	3.05444	2.52875	2.684
2	healthy-12	normal	NA	NA	NA	NA	NA	NA	2.98873	3.20495	3.26213	3.15194
3	healthy-15	normal	NA	NA	NA	NA	NA	NA	4.13826	3.14086	3.54056	3.60656
4	healthy-17	normal	NA	NA	NA	NA	NA	NA	16.3644	12.1521	7.38536	11.9673
5	healthy-27	normal	NA	NA	NA	NA	NA	NA	2.01196	1.3733	1.66784	1.68436
6	healthy-32	normal	NA	NA	NA	NA	NA	NA	3.0204	2.48591	2.46306	2.65646
7	healthy-54	normal	NA	NA	NA	NA	NA	NA	0.0505836	0.099247	0.0795903	0.0764736
8	healthy-77	normal	NA	NA	NA	NA	NA	NA	3.80469	3.26948	4.74535	3.93984
9	healthy-79	normal	NA	NA	NA	NA	NA	NA	1.15527	1.28171	2.29685	1.57794
10	healthy-87	normal	NA	NA	NA	NA	NA	NA	1.18697	0.810701	1.18223	1.05997
11	healthy-89	normal	NA	NA	NA	NA	NA	NA	0.464379	0.589366	0.529069	0.527605
12	healthy-90	normal	NA	NA	NA	NA	NA	NA	9.6367	10.4971	6.01533	8.71638
13	healthy-91	normal	NA	NA	NA	NA	NA	NA	1.72875	1.60354	1.52683	1.61971
14	healthy-92	normal	NA	NA	NA	NA	NA	NA	2.04271	2.71553	2.42837	2.39554
15	healthy-94	normal	NA	NA	NA	NA	NA	NA	0.60453	0.581636	0.564667	0.583611
16	healthy-95	normal	NA	NA	NA	NA	NA	NA	5.17562	6.22082	5.47107	5.6225
17	healthy-4	normal	NA	NA	NA	NA	NA	NA	0.654866	0.656799	0.655832	0.655832
18	healthy-7	normal	NA	NA	NA	NA	NA	NA	0.580046	0.741518	0.660782	0.660782
19	healthy-8	normal	NA	NA	NA	NA	NA	NA	0.600513	0.745901	0.629758	0.658724
20	healthy-9	normal	NA	NA	NA	NA	NA	NA	0.266755	0.649551	1.628	0.848101
21	healthy-55	normal	NA	NA	NA	NA	NA	NA	0.650314	0.628431	0.690234	0.656326
22	healthy-58	normal	NA	NA	NA	NA	NA	NA	0.71699	0.651955	0.603455	0.657467
23	healthy-60	normal	NA	NA	NA	NA	NA	NA	0.578623	0.702834	0.69363	0.658362
24	healthy-65	normal	NA	NA	NA	NA	NA	NA	0.662248	0.632904	0.673006	0.656053
25	healthy-70	normal	NA	NA	NA	NA	NA	NA	0.519697	0.765121	0.709409	0.664742
26	healthy-73	normal	NA	NA	NA	NA	NA	NA	0.616259	0.630202	0.726331	0.657597
27	healthy-98	normal	NA	NA	NA	NA	NA	NA	0.528993	0.624053	0.854488	0.669178
28	healthy-100	normal	NA	NA	NA	NA	NA	NA	0.550346	0.779167	0.657825	0.662446
29	healthy-103	normal	NA	NA	NA	NA	NA	NA	0.591314	0.652901	0.730653	0.658289
30	healthy-106	normal	NA	NA	NA	NA	NA	NA	0.718927	0.602199	0.651556	0.657561
31	healthy-115	normal	NA	NA	NA	NA	NA	NA	0.609227	0.660089	0.70145	0.656922
32	healthy-116	normal	NA	NA	NA	NA	NA	NA	0.720269	0.685138	0.571616	0.659008
33	healthy-118	normal	NA	NA	NA	NA	NA	NA	0.822137	0.574277	0.597464	0.664626
34	healthy-119	normal	NA	NA	NA	NA	NA	NA	0.603629	0.636839	0.7338	0.658089
35	healthy-120	normal	NA	NA	NA	NA	NA	NA	0.675436	0.651852	0.640684	0.655991
36	healthy-127	normal	NA	NA	NA	NA	NA	NA	0.643988	0.728652	0.601142	0.657928
37	healthy-131	normal	NA	NA	NA	NA	NA	NA	1.06964	0.252705	1.04358	0.788642
38	healthy-132	normal	NA	NA	NA	NA	NA	NA	0.689992	0.558604	0.731862	0.660153
39	healthy-134	normal	NA	NA	NA	NA	NA	NA	0.527987	0.814631	0.671309	0.671309
40	healthy-136	normal	NA	NA	NA	NA	NA	NA	0.734343	0.60361	0.636387	0.658113
41	healthy-143	normal	NA	NA	NA	NA	NA	NA	0.639667	0.668411	0.659752	0.655943
42	healthy-146	normal	NA	NA	NA	NA	NA	NA	0.633194	0.771435	0.577485	0.660705
43	cancer-140	cancer	1	0	1	0	1	A	1.73652	1.5968	1.54664	1.62665
44	cancer-11	cancer	1	0	1	0	0	C	0.110998	0.336092	0.527473	0.324854
45	cancer-20	cancer	1	0	1	0	0	B	1.83882	1.5636	1.70469	1.70237
46	cancer-24	cancer	0	0	1	0	1	B	1.80239	1.71694	2.00513	1.84149
47	cancer-34	cancer	1	1	0	1	1	C	1.86071	2.18359	2.0953	2.04654
48	cancer-35	cancer	1	1	0	1	1	B	0.351084	0.276293	0.273929	0.300435
49	cancer-41	cancer	1	1	0	1	1	B	1.34643	1.50951	1.15149	1.33581
50	cancer-47	cancer	0	1	0	1	1	B	2.46801	2.24501	2.4249	2.37931
51	cancer-54	cancer	1	0	0	1	0	A	1.24703	2.07506	0.987712	1.4366
52	cancer-55	cancer	0	0	1	0	1	D	0.723236	0.802999	1.12562	0.88395
53	cancer-58	cancer	1	0	1	0	1	A	3.02319	3.04722	2.51627	2.86223
54	cancer-72	cancer	1	0	1	0	0	B	0.0289493	0.0203446	0.00866788	0.0193206
55	cancer-73	cancer	0	0	1	0	1	D	0.0212384	0.0176536	0.0290146	0.0226355
56	cancer-74	cancer	0	1	1	1	1	A	0.718044	0.784577	0.488164	0.663595
57	cancer-126	cancer	0	0	0	1	0	A	136.48	130.32	5.19972	90.6665
58	cancer-86	cancer	0	1	0	1	1	A	0.294439	0.33158	0.285691	0.303903
59	cancer-93	cancer	0	0	1	0	1	B	5.16542	4.77285	5.44005	5.12611
60	cancer-100	cancer	1	0	1	0	1	A	8.64723	8.86273	9.44218	8.98405
61	cancer-101	cancer	1	1	0	1	1	B	1.02822	0.84285	0.712021	0.861031
62	cancer-110	cancer	1	1	1	1	1	B	0.158629	0.134624	0.134187	0.14248
63	cancer-82	cancer	1	0	1	0	1	A	0.281614	0.306873	0.317158	0.301882
64	cancer-129	cancer	0	1	0	1	1	A	0.039809	0.0336139	0.0510787	0.0415005
65	cancer-113	cancer	1	0	1	0	1	A	0.287503	0.333532	0.310517	0.310517
66	cancer-121	cancer	1	0	1	0	0	A	1.49296	0.957594	1.32787	1.25947
67	cancer-123	cancer	1	0	0	0	1	B	0.0965406	0.176507	0.153769	0.142272
68	cancer-124	cancer	0	0	0	1	0	B	0.117168	0.0540418	0.0827852	0.0846648
69	cancer-125	cancer	0	0	1	0	1	A	0.556146	0.737834	0.648757	0.647579
70	cancer-128	cancer	0	1	0	1	1	A	6.7323	6.37249	5.43733	6.18071
71	cancer-132	cancer	0	1	0	1	1	C	2.30733	1.50077	0.4128	1.40697
72	cancer-135	cancer	1	1	0	1	1	A	10.54	9.89923	7.82069	9.41996
73	cancer-136	cancer	1	1	0	1	1	C	13.7163	12.1474	11.7916	12.5518
74	cancer-138	cancer	1	0	1	0	0	B	38.6571	36.4498	38.3836	37.8302
75	cancer-139	cancer	0	1	0	1	1	B	10.1778	9.09153	10.5577	9.94233
76	cancer-6	cancer	1	0	1	0	0	A	82.1849	90.9858	83.166	85.4456
77	cancer-141	cancer	1	0	1	0	0	A	37.9603	29.7549	41.0733	36.2628
78	cancer-67	cancer	1	0	1	0	0	A	12.4977	9.25999	9.13656	10.2981
79	cancer-137	cancer	1	0	1	0	1	NA	48.7684	33.8753	45.7901	42.8113
80	cancer-130	cancer	1	0	0	1	0	NA	16.1248	21.8129	7.99259	15.3101
81	cancer-1	adenosis	NA	NA	NA	NA	NA	NA	1.60522	2.16249	1.78254	1.85008
82	cancer-2	adenosis	NA	NA	NA	NA	NA	NA	1.48899	1.82389	1.98145	1.76478
83	cancer-4	adenosis	NA	NA	NA	NA	NA	NA	1.94243	1.5608	1.38075	1.62799
84	cancer-7	adenosis	NA	NA	NA	NA	NA	NA	0.90745	0.900717	0.928843	0.912337
85	cancer-12	adenosis	NA	NA	NA	NA	NA	NA	1.42572	1.1908	1.30826	1.30826
86	cancer-15	adenosis	NA	NA	NA	NA	NA	NA	2.45282	2.20932	2.12867	2.26361
87	cancer-25	adenosis	NA	NA	NA	NA	NA	NA	2.04471	1.17025	2.1498	1.78825
88	cancer-26	adenosis	NA	NA	NA	NA	NA	NA	7.18986	3.91798	4.35069	5.15285
89	cancer-28	adenosis	NA	NA	NA	NA	NA	NA	1.91686	1.81159	1.90282	1.87709
90	cancer-29	adenosis	NA	NA	NA	NA	NA	NA	1.75461	1.06381	0.723221	1.18055
91	cancer-30	adenosis	NA	NA	NA	NA	NA	NA	2.94383	2.60647	2.62586	2.72539
92	cancer-39	adenosis	NA	NA	NA	NA	NA	NA	0.865781	0.728406	0.866824	0.820337
93	cancer-40	adenosis	NA	NA	NA	NA	NA	NA	2.48129	2.3175	2.65198	2.48359
94	cancer-43	adenosis	NA	NA	NA	NA	NA	NA	3.53135	3.43633	3.13088	3.36619
95	cancer-44	adenosis	NA	NA	NA	NA	NA	NA	0.0183086	0.00102491	1.94557	0.654968
96	cancer-45	adenosis	NA	NA	NA	NA	NA	NA	1.46772	1.82299	2.72734	2.00602
97	cancer-59	adenosis	NA	NA	NA	NA	NA	NA	3.0871	2.86019	3.07239	3.00656
98	cancer-66	adenosis	NA	NA	NA	NA	NA	NA	2.11556	2.24732	3.28104	2.54797
99	cancer-71	adenosis	NA	NA	NA	NA	NA	NA	0.146903	0.112125	0.17651	0.145179
100	cancer-80	adenosis	NA	NA	NA	NA	NA	NA	0.625028	0.600468	0.839543	0.688346
101	cancer-96	adenosis	NA	NA	NA	NA	NA	NA	0.251062	0.321216	0.405304	0.325861
102	cancer-99	adenosis	NA	NA	NA	NA	NA	NA	0.562414	0.643439	0.767909	0.657921
103	cancer-104	adenosis	NA	NA	NA	NA	NA	NA	0.369622	0.314289	0.00369921	0.229203
104	cancer-105	adenosis	NA	NA	NA	NA	NA	NA	0.606541	0.519454	0.578343	0.568113
105	cancer-106	adenosis	NA	NA	NA	NA	NA	NA	0.513058	0.667623	0.590341	0.590341
106	cancer-109	adenosis	NA	NA	NA	NA	NA	NA	0.147545	0.0737524	0.287783	0.169694
107	cancer-112	adenosis	NA	NA	NA	NA	NA	NA	0.132869	0.100174	0.102575	0.111873
108	cancer-115	adenosis	NA	NA	NA	NA	NA	NA	0.237032	0.370351	0.308687	0.305356
109	cancer-118	adenosis	NA	NA	NA	NA	NA	NA	0.197769	0.272796	0.40238	0.290982
110	cancer-119	adenosis	NA	NA	NA	NA	NA	NA	0.125106	0.111465	0.14519	0.127254
111	cancer-3	fibroadenoma	NA	NA	NA	NA	NA	NA	2.18941	1.97593	1.84026	2.00186
112	cancer-8	fibroadenoma	NA	NA	NA	NA	NA	NA	1.06086	0.920721	0.839633	0.940405
113	cancer-9	fibroadenoma	NA	NA	NA	NA	NA	NA	0.693591	1.13111	1.24981	1.02484
114	cancer-10	fibroadenoma	NA	NA	NA	NA	NA	NA	0.797529	0.288405	0.870536	0.652157
115	cancer-13	fibroadenoma	NA	NA	NA	NA	NA	NA	1.63873	1.67539	1.03258	1.4489
116	cancer-14	fibroadenoma	NA	NA	NA	NA	NA	NA	2.27421	1.71069	1.90485	1.96325
117	cancer-16	fibroadenoma	NA	NA	NA	NA	NA	NA	3.22301	2.76658	2.85851	2.94937
118	cancer-18	fibroadenoma	NA	NA	NA	NA	NA	NA	3.02136	2.29376	2.75324	2.68945
119	cancer-19	fibroadenoma	NA	NA	NA	NA	NA	NA	0.426787	0.497815	0.324296	0.416299
120	cancer-21	fibroadenoma	NA	NA	NA	NA	NA	NA	3.05965	2.95536	2.8715	2.96217
121	cancer-22	fibroadenoma	NA	NA	NA	NA	NA	NA	3.66729	3.11384	3.04985	3.277
122	cancer-23	fibroadenoma	NA	NA	NA	NA	NA	NA	2.39171	2.06022	1.93571	2.12921
123	cancer-27	fibroadenoma	NA	NA	NA	NA	NA	NA	2.42977	1.89812	2.04143	2.12311
124	cancer-32	fibroadenoma	NA	NA	NA	NA	NA	NA	2.73125	2.64287	2.74391	2.70601
125	cancer-37	fibroadenoma	NA	NA	NA	NA	NA	NA	2.15234	3.01741	2.3392	2.50298
126	cancer-38	fibroadenoma	NA	NA	NA	NA	NA	NA	5.11063	2.84214	3.60627	3.85301
127	cancer-42	fibroadenoma	NA	NA	NA	NA	NA	NA	0.0185626	0.0177477	0.0156787	0.0173297
128	cancer-46	fibroadenoma	NA	NA	NA	NA	NA	NA	3.70311	4.0211	2.96829	3.56417
129	cancer-48	fibroadenoma	NA	NA	NA	NA	NA	NA	3.15554	2.3873	2.57281	2.70522
130	cancer-49	fibroadenoma	NA	NA	NA	NA	NA	NA	9.46064	0.0687985	0.084135	3.20452
131	cancer-50	fibroadenoma	NA	NA	NA	NA	NA	NA	2.93816	2.88991	2.61261	2.81356
132	cancer-51	fibroadenoma	NA	NA	NA	NA	NA	NA	2.25978	1.61618	2.37268	2.08288
133	cancer-52	fibroadenoma	NA	NA	NA	NA	NA	NA	2.45331	2.38946	2.29945	2.38074
134	cancer-53	fibroadenoma	NA	NA	NA	NA	NA	NA	1.84158	2.08002	2.31374	2.07845
135	cancer-56	fibroadenoma	NA	NA	NA	NA	NA	NA	1.32812	0.755969	1.46006	1.18138
136	cancer-57	fibroadenoma	NA	NA	NA	NA	NA	NA	2.35152	3.88943	3.50986	3.25027
137	cancer-60	fibroadenoma	NA	NA	NA	NA	NA	NA	2.40742	2.13939	2.15428	2.23369
138	cancer-61	fibroadenoma	NA	NA	NA	NA	NA	NA	4.47776	3.24404	4.9395	4.22043
139	cancer-62	fibroadenoma	NA	NA	NA	NA	NA	NA	3.41824	2.72664	1.54168	2.56218
140	cancer-64	fibroadenoma	NA	NA	NA	NA	NA	NA	0.0467255	0.126757	0.0830932	0.0855253
141	cancer-65	fibroadenoma	NA	NA	NA	NA	NA	NA	1.58201	1.21951	1.49604	1.43252
142	cancer-70	fibroadenoma	NA	NA	NA	NA	NA	NA	1.32573	1.51958	0.860086	1.23513
143	cancer-75	fibroadenoma	NA	NA	NA	NA	NA	NA	5.18699	3.99886	5.28297	4.82294
144	cancer-76	fibroadenoma	NA	NA	NA	NA	NA	NA	0.189933	0.212751	0.134637	0.179107
145	cancer-77	fibroadenoma	NA	NA	NA	NA	NA	NA	6.09554	6.61354	8.55295	7.08734
146	cancer-78	fibroadenoma	NA	NA	NA	NA	NA	NA	0.670789	0.743843	0.556346	0.656993
147	cancer-79	fibroadenoma	NA	NA	NA	NA	NA	NA	0.835118	0.940066	0.966122	0.913768
148	cancer-81	fibroadenoma	NA	NA	NA	NA	NA	NA	0.848725	0.542902	0.663872	0.685166
149	cancer-85	fibroadenoma	NA	NA	NA	NA	NA	NA	1.04549	0.870059	0.957775	0.957775
150	cancer-88	fibroadenoma	NA	NA	NA	NA	NA	NA	0.969752	0.908447	0.889769	0.922656
151	cancer-89	fibroadenoma	NA	NA	NA	NA	NA	NA	0.0589467	0.0893227	0.095078	0.0811158
152	cancer-90	fibroadenoma	NA	NA	NA	NA	NA	NA	0.0636151	0.0394223	0.0223251	0.0417875
153	cancer-91	fibroadenoma	NA	NA	NA	NA	NA	NA	0.536275	0.566212	0.597664	0.566717
154	cancer-92	fibroadenoma	NA	NA	NA	NA	NA	NA	0.120037	0.107594	0.127324	0.118318
155	cancer-95	fibroadenoma	NA	NA	NA	NA	NA	NA	2.31966	1.50665	2.53405	2.12012
156	cancer-97	fibroadenoma	NA	NA	NA	NA	NA	NA	0.168154	0.140366	0.153981	0.154167
157	cancer-102	fibroadenoma	NA	NA	NA	NA	NA	NA	0.353509	0.339855	0.291651	0.328338
158	cancer-114	fibroadenoma	NA	NA	NA	NA	NA	NA	0.214399	0.106473	0.27232	0.197731
159	cancer-116	fibroadenoma	NA	NA	NA	NA	NA	NA	0.124716	0.110913	0.116416	0.117348
160	cancer-117	fibroadenoma	NA	NA	NA	NA	NA	NA	0.0817267	0.101078	0.0868647	0.0898898
